# Supplementary material for: Wheat ABA Receptor TaPYL5 Constitutes a Signaling Module with Its Downstream Partners TaPP2C53/TaSnRK2.1/TaABI1 to Modulate Plant Drought Response
Source: Int J Mol Sci. 2023 Apr 27;24(9):7969. doi: 10.3390/ijms24097969 (PMC10178726; doi:10.3390/ijms24097969)
Supplement: Supplementary file 1 [file ijms-24-07969-s001.zip]

Archive with 1 entries (1 files):
- ijms-2348020-supplementary.pdf
